# Supplementary material for: Human in vivo-generated monocyte-derived dendritic cells and macrophages cross-present antigens through a vacuolar pathway
Source: Nat Commun. 2018 Jul 2;9:2570. doi: 10.1038/s41467-018-04985-0 (PMC6028641; doi:10.1038/s41467-018-04985-0)
Supplement: Supplementary file 4 — Supplementary Data 1 [file 41467_2018_4985_MOESM4_ESM.xlsx]

## Sheet: gene lists
Gene lists for selected gene signatures
blood CD14+ monocytes		blood cDC2		blood cDC1		skin CD14+ cells		tissue cDC2		in vitro mo-Mac		in vitro mo-DC		cDC vs ascites DC		activated DC
GADD45G		CLEC10A		PNLDC1		MEGF9		AGPAT9		CCL2		CD1A		PLEKHG1		MYD88
TPST1		CD1C		INDO		VAMP4		AHR		FCGR3A		LAMP3		BANK1		ABCA1
ATOH8		EFNB1		VAV3		RAB27A		AK097103		ITGA9		CCR7		KIAA1324L		ABTB2
HMGB2		LOC284757		PPM1M		C18ORF51		AK124259		IL17RB		CD1E		TCEA3		ACOD1
GPR177		APAF1		APH1A		PDXK		AMICA1		CCL8		NCCRP1		CD24		ACOX3
DSC2		FCGR2B		C13ORF15		RAB24		APAF1		FOLR2		SLCO5A1		RAB30		ACSL1
USP15		BACH2		SLC46A3		MYO1F		AREG		NUPR1		LAMB1		PPP1R16B		ACVR1B
ANKRD33		LOC143941		PHLDA3		ARMC10		ARHGAP22		P2RY12		FAIM2		MCOLN2		ADAMDEC1
ZNF20		CST7		LOC283683		BAALC		ATF3		GSDMA		KIAA1671		IL18R1		ADAR
FBN2		FCER1A		Septin 3		CDCP1		ATP8B4		CRYBB1		TMEM130		CD5		ADGRE1
F2RL1		PEX11A		PPPDE1		RASGRP4		BF846222		VSIG4		CD1B		C14orf43		ADORA2A
LOC441268		C20ORF197		SH3RF2		IVNS1ABP		BHLHE40		MMP9		GALNT12		HLA-DOB		AIDA
KCNJ15		CRIP2		GRAMD2		FAIM		C10orf128		RAB3IL1		CCL17		SH3BP4		AIM2
LOC285550		CD2		TFDP1		ANKRD57		C17orf107		SIGLEC1		BIRC3		PKP2		AK4
LOC654053		LRP1B		CCDC62		OSCAR		C1QB		CD163L1		NPR1		KLF8		AKAP7
HTRA1		LOC439945		MIST		CYBA		C1QC		GPR34		AKAP5		ZEB1		AKT1S1
VNN2		ENHO		CCR9		PPP1R11		C20orf197		CHDH		PLA2G5		TTN		AMPD3
LOC728519		TRIB2		C10ORF64		IKBKE		C4orf33		HSD17B14		NET1		HIST1H2AH		ANGPTL4
LOC730994		LOC645626		NMNAT3		DAB2		C8orf60		SLC40A1		IRF4		IDO2		ANKLE2
IER3		LAYN		CYP2E1		IFNAR2		C9orf72		TNS1		PPP1R16B		SEL1L3		ANKRD22
KIAA0319L		PROCR		SOBP		PPBP		CACNA2D3		MERTK		SCN11A		CYP2E1		ANKRD36B
ITGAM		CD207		SLAMF8		IL10RB		CADM3		CFH		PLEKHA5		IRF4		ANO6
SLC22A4		ETS2		GCET2		UNC13D		CASQ1		FUCA1		FABP4		FLT3		ANTXR2
VCAN		CDCP1		GYPC		FAIM3		CCL22		KAL1		CLC		ANKRD20B		APOBEC3F
TREM1		CD1B		ZDHHC18		CLEC5A		CCL3		SEPP1		HSD11B1		CALCRL		APOBEC3G
COLEC12		ID3		PPT1		TNFAIP6		CCL3L3		LGMN		AKAP12		HIST1H2AJ		APOL1
JAG1		CD6		LOC150223		TM9SF2		CD1A		PAPSS2		MMP12		TLR3		APOL2
CYP1B1		CD5		CDC45L		ADAM28		CD1B		ID3		LYPD3		DPP4		APOL3
LOC440258		PPP1R16A		IDO2		GMPPA		CD1D		SLAMF6		CNIH3		DENND5B		APOL6
PYGL		IL1R2		SLC2A5		MUCL1		CD1E		LILRB5		EBI3		SCN9A		ARHGAP24
LOC643032		SMOX		FLJ44076		HOMER3		CD207		SLC2A5		CD1C		HIST1H2BG		ARHGEF11
CACNA2D4		LOC643559		CLEC9A		ARAP3		CDCP1		ANGPTL4		RAB30		MICAL3		ARID5A
C21ORF7		FCRLB		FAM57A		FTL		CDH17		LACC1		GOLGA8B		SPIB		ARL5B
PHF21A		ATP8B4		C1ORF115		HS.564874		CDH23		RCN3		EHF		AFF3		B4GALT5
PLA2G7		LRTM1		C1ORF165		SYK		CEACAM4		FCGBP		CEP112		TNFRSF21		BAALC
LPAR1		EMP1		ALOX15		TOMM40L		CELA2B		MRO		LOC440896		GPR18		BASP1
CECR6		HS.19193		YEATS2		MEI1		CLCN2		KLHDC8B		SLC27A3		HIST1H2AG		BATF
CPD		HS.132448		AP3M2		GRK5		CLEC10A		BNC2		CCL22		TEX9		BATF3
S1PR3		HS.562504		PTCD2		TRPM2		CLEC4F		CD163		FCER1A		DLEU1		BIRC2
CYP27A1		HS.537103		CCDC74A		ERCC1		CXCL10		PLTP		CD200		C2orf89		BTG3
ELANE		ARMCX1		SMPDL3B		CDK5RAP3		CXCL11		CMKLR1		PALLD		KCNK17		C11orf96
FLJ22662		CD69		ANXA6				CYSLTR2		CHST13		TRAF1		CD200		C15orf48
SLC46A2		CD1E		AGPAT1				DDX21		FCGRT		ISYNA1		CNR2		C17orf67
CCNY		PKIB		GSTP1				DTNA		PVALB		CPNE4		MYEF2		C19orf66
F5		PTGS1		CADM1				EBI3		GAL3ST4		GSTT1		HLA-DOA		C1QTNF1
ALDH1A1		MSLN		CARM1				ELAVL4		ME1		NDRG2		TPD52		C1R
APLP2		CD200R1		MYC				EMR4P		DNASE2		MID2		SLC9A7		C5orf15
NFE2		ATP1B1		AIM2				ENST00000357412		TNIK		CALCRL		SCHIP1		C6orf223
LOC440928		COL9A2		RAB11FIP4				ENST00000376005		ABCA1		FSCN1		MOBKL2B		CAMK1G
AQP9		ADAM8		THEM4				ENST00000378350		KCNMA1		CCL19		GPR157		CARD16
NLRP12		ARHGAP26		CPVL				ENST00000381524		NPC1		RAP1GAP		CCDC141		CASP1
MT1F		NCCRP1		UNG				ENST00000398984		KIAA1147		ZEB1		HOXA9		CASP3
CTSA		PTPLA		CAMK2D				ENST00000425320		CMBL		LHFP		ATP2A3		CASP4
SEPX1		LYPD3		GPT2				ENST00000535913		MS4A4A		CCNA1		TSPYL5		CASP5
LONRF3		FAM109A		C14ORF139				ENST00000553510		APOE		ALDH1A2		BACE2		CASP7
SYTL3		RAGE		ZNF462				EPS8		TMEM150B		TVP23A		ANKRD36BP1		CCL19
CD163		CACNA2D3		C16ORF45				ETS2		C2		GP1BA		SUSD3		CCL20
HK2		DEPDC6		SEPHS2				ETV5		TRIM47		MFI2		ADCY3		CCL3
METTL9		TSGA10IP		CD226				FBXO6		DISP1		PPP1R14A		LY9		CCL3L1
STX2		PEA15		CCND1				FCER1A		EMP1		TLE1		SEZ6L		CCL3L3
INPPL1		ZNF469		CAMP				FCGR2C		THBD		FHL1		TLE1		CCL4L1
S100A8		GANC		TLR3				FFAR3		IGF1		RUFY4		CLIC2		CCL5
FOLR3		PTGFRN		C1ORF186				FLJ40194		STEAP1B		WDFY4		PLEKHA5		CCM2
SLC22A15		AK5		PTPLB				FPR3		IGSF10		LIMCH1		GRAMD1C		CCM2L
TMEM205		GALM		MYLK				GAB3		WBP5		ADAM12		NIPSNAP3B		CD38
ME1		MAP3K6		LONP2				GEM		C3AR1		RHOF		INF2		CD48
NRG1		MYO1A		ZNF662				GIPR		TDRKH		KLHL3		NAPSB		CD80
MNDA		LGALS1		DPP4				GNAQ		SFXN2		CD226		RASA4		CD83
MTMR3		ABCF2		VPS37D				GRIP1		CNRIP1		ANKRD55		SAMD12		CDC42EP2
SLC26A11		KIAA0565		C13ORF31				GZF1		NPL		CH25H		WDFY4		CDCA4
CD14		ARHGAP10		LOC653344				HBEGF		FMO4		CDH23		AUTS2		CDKN2B
APBB3		OLFML2A		CASP6				HCAR2		GNPDA1		DOCK3		IL2RG		CDYL2
QPCT		FBLN2		SLC39A8				HCAR3		DOCK4		SLAMF7		OCIAD2		CFB
TSHZ3		IL1R1		DISP1				HFE		SLC46A1		SEMA7A		SNORA70E		CFLAR
SPOCK1		CCND2		PARVG				HIC1		SNX24		DHRS11		LOC653075		CHI3L2
TALDO1		RTN1		POLA2				IFNK		CCL3L1		ZMAT4		HIST1H4I		CKAP4
SAT2		IL6R		TGM5				IL18		TIMP1		CDR2L		RASA4		CKB
S100A12		LAMP3		HLA-DOB				IL18BP		FRMD4B		MAP1A		FUT10		CLIP1
MAPK13		FZD2		SLC44A1				IL1B		ABCA1		SLC18A2		ZNF416		CMPK2
PPARGC1A		C3ORF59		ENPP1				IL1R1		SLC38A7		IGSF3		DENND1B		CMTR1
S100A9				C1ORF54				IL1R2		ITGAV		FAM95B1		WDFY4		CNKSR3
FAM13A				ADORA2B				KLF4		ABCC5		ASTN2		GRAPL		CSRNP1
PLXDC2				LIMA1				KLHL15		NLN		MSC		LOC100131581		CTNNBL1
SLC16A5				TGM2				KRTAP6_3		KITLG		ANKRD20A8P		PAWR		CXCL1
SLC44A1				KLHL5				LAMB3		BBS5		CYP4Z1		ILDR2		CXCL10
CTSK				ST7				LAMP3		ANXA4		IL21R		RAB33A		CXCL8
LOC652226				MARVELD3				LYPD3		TLR1		ADD2		RIC3		CYP27B1
ANG				CPXM1				MAP3K8		RCN3		SLC7A2		NETO1		CYP4B1
C19ORF59				RAB11A				MMP13		FMO4		GALNT18		C1orf220		DDX58
SH3PXD2B				SMARCA5				MRC1		ADAM9		PDGFA		ZNF860		DDX60
BPI				ENOX1				MS4A4E		STOM		ADAM19		DENND1B		DDX60L
RPGR				PPM1H				MS4A6E		C1orf85		CDH1		VOPP1		DENND5A
FXYD6				PSEN2				MSR1		SCARB2		ITGB8		UTS2D		DESI1
C2ORF58				CBL				NR4A2		TCN2		TRABD2A		SNX8		DFNA5
BST1				NSMAF				OLR1		PDIA6		ELFN1		HDHD3		DHX58
CLEC4E				CTNND2				OTUD1		LILRB5		FAM69A		ECHDC2		DIRAS3
CCL8				PLK2				P2RY13		CLN6		APOL4		ZBTB46		DNAAF1
AMPD3				MTRR				PDCD1LG2		MAFB		TAL1		SPINT1		DNAJB6
PROK2				SLC39A12				PEA15		RNF141		ADTRP		EFCAB4B		DRAM1
ARHGAP24				TLR10				PIGR		TMTC3		CLDN1		IL28RA		DSE
Septin 4				SC4MOL				PKIB		TEC		RAB15		VOPP1		DTX3L
NTSR1				INADL				PLA1A		SLC9A9		GIPC3		FAM169A		DUSP19
HPSE				MPP3				PTGS2		UACA		PPAP2A		KCNK6		DUSP5
PELI2				CD59				RPGRIP1		CARD6		ADAM23		ZFP30		DYNLT1
CLEC5A				DHCR24				SCN4B		ATP6V1C1		FNBP1L		SNAI3		DYRK3
KBTBD11				RASGRP3				SGK1		TNIK		TRIP10		BASP1		EBI3
FRAT2				CLCN4				SLC18A1		FCHO2		HRH4		NUCKS1		EHD1
KCNE3				PCBP4				SLC25A40		AP2A2		DMWD		IGFBP7		EIF2AK2
CATSPER1				PMPCB				SLC44A5		KLHDC8B		RAB33A		ZNF827		ELL2
CRISPLD2				ADORA3				SMG6		CALML4		PALD1		C1orf186		ELMO2
CKAP4				CLSTN2				SMOX		KLF2		DUSP4		EFNB1		EPSTI1
TMEM158				KIAA0101				STON2		TRMT5		P2RY10		EDN1		ETV3
CAMSAP1L1				SLC16A9				TFCP2		CELSR1		FGD5		FBXL8		ETV3L
PGD				ZNF366				THC2662725		CD63		TNFAIP8L3		FAM124B		ETV7
BLVRB				RGS10				THC2699438		ASPH		LIPG		ANK3		EXT1
CMTM2				NEDD4L				TIPARP		MGAT5		NCAPH		GSPT2		EZH2
MOSC1				PLDN				TMEM51		HRH1		TNFRSF11A		POU2AF1		F3
S100P				DCLRE1A				TSEN34		SLC35F6		ADAMTS15		TMEM231		FAM129A
VEGFA				SOX12				VSIG4		TBC1D19		BATF3		SNORA70F		FAM134B
VNN3				CDCA7				ZNF469		GLUL		FAM110B		NUP210		FAM26F
LRG1				MCM4				ZNF804A		SWAP70		PPFIBP1		ZNF487P		FAM49A
LIN7A				BCL6						SNX6		SLC1A2		ZNF711		FAM60A
PADI4				TACSTD2						MYO10		USP2		MAP3K14		FBXL8
CLEC4D				PIPOX						SNHG12		UBD		ANO9		FBXO44
TDRD9				SNX3						CALU		GPC4		SLC7A1		FCAMR
HOMER3				CYB5R3						TNS3		PHOSPHO1		C1orf135		FJX1
FMO5				TRAF5						MACF1		NAV1		ZNF434		FOSL1
HP				LYRM4						NXF3		ESPNL		FAM102A		FXYD6
TNFRSF9				FUT8						DNMT3A		TMPRSS13		ZNF876P		G0S2
GYPE				PLXNB1						CEP72		ZNF827		HMX1		GBP1
HS.34558				LOC652184						STARD8		SEL1L3		KLC2		GBP1P1
BNIP3L				CARD10						EPB41L3		STXBP1		SNX20		GBP2
MEI1				RUSC1						GALC		SLC9A7		REPIN1		GBP4
TOM1				WDSOF1						NA		SLC2A6		CCDC6		GBP5
FKBP9L				ERO1L						SLC36A1		COBLL1		HIST1H2BK		GCH1
FLJ43093				ADAD2						KANK2		DMPK		KLK13		GCKR
MT1H				FAM102A						LOC401397		MRC2		PTTG2		GFPT2
SERPINB2				IRAK2						NPC2		WFS1		GOLGA8DP		GJB2
BRSK1				ISYNA1						AP1B1		ZNF366		ZNF608		GPR132
CLEC4G				ENPP3						BBS4		CCDC85C		C10orf31		GPR84
TMEM186				TSPAN33						PIGM		ST5		LTB4R2		GRAMD1A
MEGF9				PKP4						SGTB		CSF1		PICK1		GRB10
RNASE4				TAP1						VAT1		ALCAM		KLF9		GTPBP2
SMARCD3				ERMP1						CALM3		FGF9		FAM60A		GYPC
CSF3R				PPY						AMDHD2		IL1R1		CIB2		HAMP
RAB27A				TDRD10						SPCS2		DSG2		RPL12		HAPLN3
FBXL5				FUCA1						DYNLT3		APOD		KDM2B		HCK
GK				TMEM97						ICAM2		RHBDF1		POLR2J3		HELZ2
QSOX1				LRRC1						CEPT1		SMOC1		RAI2		HERC5
ABHD5				EIF5B						KIAA1467		FAM20A		ZNF512B		HERC6
PSRC1				APOL3						MOB3C		TP63		ETS2		HES4
CCR1				SLC9A9						SGMS1		ALDH5A1		DAPP1		HESX1
CREG1				SLCO5A1						GNPTAB		CTLA4		SPDYE2		HIF1A
ACSL1				BMP1						ALG9		CD83		ITGAX		HLA-DOB
SGK				THBD						AHCY		LRRK1		OR2A7		HLA-F
RNASE2				RTDR1						SPCS2		RBMS2		ENOX1		HMGN2P46
C9ORF164				ZNF417						GRIN3A		MYO1D		TNNT3		ICAM1
RBMS2				APOL1						MYO5A		BACE1		CHST10		IDO1
SCPEP1				CCDC90A						GLUL		H6PD		MYBPC2		IER3
IL1RN				DCTPP1						ITPR2		CRABP2		GLYATL2		IFI27
CEBPD				BATF3						AKR1A1		KIF2A		LRRC18		IFI35
EEPD1				PIK3CB						TTYH3		ANO9		BTN2A2		IFI44
HS.551128				BCAR3						RMDN3		PRKCDBP		RMRP		IFI44L
PDSS1				LOC647468						TBC1D8B		ST8SIA1		NAPSA		IFI6
NUAK2				GNAZ						GCH1		PODXL		PTPRS		IFIH1
RCBTB2				RPAP3						RNF135		SLC22A23		DDT		IFIT1
FAM19A2				SENP8						SLC16A7		RASGRP3		ARHGAP31		IFIT3
TMEM91				EBNA1BP2						RPL23AP82		SNORA70E		SIT1		IFIT5
MPO				PLCD1						UBXN8		SLC16A9		ASPHD2		IFITM1
PLCB1				DBN1						ZNF438		VARS		TRABD		IFITM2
RAB11FIP5				BIK						COMT		VARS		GAMT		IFITM3
LAMB2				CLASP2						APPL2		VASH1		LOC613266		IFNB1
SLC22A16				AKAP6						CLTA		VOPP1		NIPA1		IKBKE
GCA				PNMA1						OGDH		VOPP1		HCP5		IL10
LOC648984				RAB7B						FCER1G		WDFY4		ZNF567		IL15
EIF4E3				KIF16B						PLXND1		ZBTB46		ARHGEF5		IL15RA
AGAP3				ST5						ATRN		ZDHHC18		PEG10		IL1A
MGST1				CPNE3						ACRBP		ZNF366		C12orf74		IL1B
WHSC1L1				SSPN						SIGLEC7		ZNF618				IL1RN
AFF2				SCML1						NEU1		ZNF618				IL27
SHROOM1				TAP2						FECH		ZNF827				IL2RA
PCSK5				GRAP2						IL10RB						IL36G
NCF1C				WDR41						NEU1						IL4I1
C8ORF46				BTLA						NEU1						IL4R
MLKL				CDH2						CDK5RAP2						IL6
OPLAH				C14ORF32						GBGT1						IRF1
CHST13				FAH						IFT122						IRF7
PTAFR				ENPP4						FKBP15						IRF9
SLC2A3				OSBP2						PLEKHM2						ISG15
STAB1				SMO						TMEM147						ISG20
NHS				ARPM1						C16orf62						ITPKC
ASGR1				KIAA1688						WDFY3						JAK2
IGF2BP3				TMEM14A						NFU1						KCNJ2
LDLR				FAM149A						RAB5C						KLF9
TMEM71				HCN3						ERP44						KYNU
F13A1				EIF6												LAMB3
LRRC6				TRIB3												LAP3
NPL				HSDL2												LGALS9B
CD36				NCALD												LILRA3
DPYD				TOX												LILRA5
ST6GALNAC3				ETV6												LILRB2
PODXL				KIT												LIMK2
C4ORF18				PIGZ												LINC00152
CDA				ADSL												LITAF
VWF				RCOR2												LMNB1
VSTM1				PLXNA1												LOC100419583
DYSF				C1ORF51												LRG1
ECHDC3				FARS2												LRRFIP2
				ID2												LTA
				GPER												LY6E
				ASB2												LYSMD2
				PARP3												MAFF
				SNX13												MAMLD1
				FNBP1												MAP1LC3A
				C1ORF21												MAP2K3
				ITPRIPL1												MAP3K8
				SRPK1												MAP4K4
				FZD5												MARCKS
				VAC14												MCOLN2
				ACAT1												MEFV
				ZNF711												MESDC1
				ALS2CR4												MFSD2A
				DPY19L2												MIA3
				CDK6												MICALL1
				LOC650137												MIR155HG
				RAB3IP												MIR302C
				LOC650803												MLLT6
				C14ORF128												MOV10
				NIPSNAP1												MRPS24
				KIAA1598												MT1A
				CTAGE6												MT2A
				MESP1												MTF1
				ROBO1												MTHFS
				PAWR												MX1
				MIF												MX2
				TSPAN2												MYH11
				TTF2												MYO10
				WASF3												MYO1B
				CSRP1												N4BP2L1
				NDUFS4												NABP1
				RAB7L1												NAMPT
				ISG20L1												NBN
				ITPR3												NCK2
				HS.415576												NDP
				HS.571502												NECTIN2
				HS.453381												NEDD4
				HS.565209												NFE2L3
				HS.481464												NFKB1
				LOC731052												NFKB2
				HS.201600												NFKBIZ
				LOC439949												NINJ1
				HS.145049												NLRC5
				HS.390407												NOCT
				HS.224794												NRP2
				HS.355933												NT5C3A
				PTTG1												NUB1
				SDHA												OAS1
				AGGF1												OAS2
				OAT												OAS3
				FCRL6												OASL
				ACP5												P2RX4
				SNX22												P2RX7
				PLEKHA5												PANX1
				CAPN12												PAPD4
				POLR1E												PARP10
				RAB32												PARP12
				SHE												PARP14
				C8ORF47												PARP9
				CTNNAL1												PCNX1
				MGC4677												PDE4B
				FLJ22795												PDGFRA
				LRBA												PDGFRL
				MNS1												PDSS1
				TACSTD1												PELI1
				FLJ10916												PFKFB3
				ZNF627												PGS1
				KATNA1												PHF11
				MAGEE1												PI4K2B
				RAB30												PIM1
				MRPL18												PLAGL2
				ASAP1												PLSCR1
				ACP6												PMAIP1
				PTPN2												PML
				FKBP1B												PNKD
				VCAM1												PNMA2
				HMGA1												PNP
				OSBPL9												PNPT1
				MATK												PNRC1
				APOL2												PPA1
				DLG3												PPM1K
				PTGES2												PPP3CC
				EGLN2												PRDM8
				NET1												PRELID1
				GPR126												PSMA3
				ACSL5												PSMA6
				ZNF586												PSMB8
				ITGB4BP												PSMB9
				MTERFD3												PTGIR
				DKFZP564J102												PTGS2
				CTPS2												PTPN1
				CHN2												PTPN2
				CASP2												PTPRA
				MCM10												PTPRJ
				KLRG1												PTX3
				FKBP14												PVR
				HYAL3												RAB12
				WDR33												RAB24
				ZBED3												RASSF4
				C20ORF27												RBCK1
				STRADB												RFTN1
				LONRF1												RHBDF2
				LOC729985												RHEBL1
				PTK2												RHOU
				TOMM34												RIPK2
				RAB33A												RND1
				GNAO1												RNF144B
				OSBPL3												RNF149
				FLJ10986												RNF213
				TPMT												RPS6KC1
				NLRP4												RSAD2
				ZNF215												RTCB
				NT5C3L												RTP4
				LOC401321												S100A3
				DHRS3												SAMD4A
				FLT3												SAMD9
				COL4A4												SAMD9L
				TRAK1												SBNO2
				TRERF1												SDC4
				HMGCS1												SERPINB1
				CNFN												SERPINB2
				HCP5												SERPINB8
				SEMA4F												SERPINB9
				EBPL												SERPING1
				GINS2												SGPP2
				LZTFL1												SIGLEC1
				HS.561603												SLAMF1
				HS.125056												SLAMF7
				PLCH2												SLC1A3
				ZNF232												SLC25A24
				FVT1												SLC25A28
				LOC441294												SLC31A2
				PQLC2												SLC39A14
				C18ORF1												SLC41A2
				LRRCC1												SLC7A5
				PRKCZ												SLC8A3
				STX3												SLCO3A1
				BZW2												SLCO4A1
				DOCK7												SLFN5
				CCT2												SMCO4
				CLEC1A												SMIM3
				NEGR1												SNX10
				FAM160A2												SOCS1
				MMP25												SOCS2
				GCLC												SOCS3
				KIF2A												SOD2
				PAFAH1B3												SP100
				NUP155												SP110
				HDAC9												SP140
				CFDP1												SP140L
				C15ORF48												SPHK1
				MYO1D												SPRED2
				HS.572030												SPSB1
				PTTG3P												SQRDL
				PPIL1												SSTR2
				MND1												ST3GAL4
				CENPM												STAT1
				NGFRAP1												STAT2
				TEX11												STAT3
				HPS5												STAT5A
				H2AFY2												STEAP1
				CTTNBP2NL												STEAP3
				PAICS												STK24
				GPRIN3												STOM
				BIVM												STOML1
				PTPN22												STX11
				UBE2C												TAP1
				PDE4B												TAP2
				C10ORF35												TBC1D24
				C1QBP												TDRD7
				NDN												TLR2
				WBSCR22												TLR6
				DSE												TM4SF1
				ERAP2												TMEM150B
				LMCD1												TMEM217
				C1ORF218												TMEM54
				GOLPH4												TMEM63B
				KIF11												TNF
				ENO3												TNFAIP2
				SKIV2L2												TNFAIP3
				PARM1												TNFAIP6
				HOXA5												TNFAIP8
				SPIN3												TNFRSF18
				RAVER2												TNFRSF1B
				C15ORF57												TNFRSF4
				DNAJC15												TNFRSF6B
				ARHGEF5L												TNFRSF9
				ACTN1												TNFSF10
				C12ORF65												TNFSF13B
				FRMD4A												TNIP1
				KLHL22												TNIP2
				SLAMF7												TNIP3
				AMY1B												TOR1B
				MGC57346												TP53INP2
				CLDN12												TRADD
				KLF8												TRAF1
				FLJ40504												TRAF3IP2
				C15ORF38												TRANK1
				VOPP1												TRIM22
				CD38												TRIM25
				AMY1A												TRIM5
				ARL5A												TRIM56
				FAM125B												TRIP10
				ARHGEF5												TUBB2A
				HOXA9												TUBB6
				AZI1												UBD
				HLA-DPB1												UBE2E1
				PM20D2												UBE2L6
				SPRY2												UGCG
				BZRAP1												USP18
																VEGFA
																WARS
																WTAP
																XAF1
																XBP1
																YIPF4
																ZBTB17
																ZBTB32
																ZC3H12A
																ZC3HAV1
																ZNFX1

## Sheet: strategy
Design strategies for each gene signature.
signature	blood CD14+ monocytes		blood cDC2		blood cDC1		skin CD14+ cells		tissue cDC2		in vitro mo-Mac		in vitro mo-DC		cDC vs ascites DC		activated DC
datasets	GSE74316		GSE74316		GSE74316		GSE74316		GSE77671		GSE40484		GSE40484		GSE40484		GSE56744
											GSE102046		GSE102046				GSE44721
test population	blood CD14+ monocytes		blood cDC2		blood cDC1		skin CD14+ cells		spleen cDC2		in vitro generated (MCSF+IL4+TNFa) mo-Mac		in vitro generated (MCSF+IL4+TNFa) mo-DC		blood cDC2		blood cDC2 stimulated with Menomune
									blood cDC2								in vitro generated (GM-CSF+IL4) mo-DC stimulated with Menomune
reference populations	blood cDC1		blood cDC1		blood cDC2		skin cDC1		spleen cDC1		in vitro generated (MCSF+IL4+TNFa) mo-DC		in vitro generated (MCSF+IL4+TNFa) mo-Mac		ascites DC		unstimulated blood cDC2
	blood cDC2		blood pDC		blood pDC		skin cDC2		spleen pDC		blood CD14+ monocytes		blood CD14+ monocytes		ascites macrophages		unstimulated in vitro generated (GM-CSF+IL4) mo-DC
	blood pDC		blood CD14+ monocytes		blood CD14+ monocytes		skin Langerhans cells		blood cDC1
	blood CD14+CD16+ monocytes		blood CD14+CD16+ monocytes		blood CD14+CD16+ monocytes		skin macrophages		blood pDC
	blood CD16+ monocytes		blood CD16+ monocytes		blood CD16+ monocytes		skin CD1adim Langerin- CD14- CD141+ DC		blood CD14+ monocytes
									blood CD8+ T cells
									blood CD4+ T cells
									blood B cells
